# Supplementary material for: Spectrofluorimetric and Computational Investigation of New Phthalimide Derivatives towards Human Neutrophil Elastase Inhibition and Antiproliferative Activity
Source: Int J Mol Sci. 2022 Dec 21;24(1):110. doi: 10.3390/ijms24010110 (PMC9820738; doi:10.3390/ijms24010110)
Supplement: Supplementary file 1 [file ijms-24-00110-s001.zip]

Archive with 1 entries (1 files):
- ijms-2030564-supplementary.pdf
